# Supplementary material for: Synthesis, Antimalarial, Antileishmanial, and Cytotoxicity Activities and Preliminary In Silico ADMET Studies of 2-(7-Chloroquinolin-4-ylamino)ethyl Benzoate Derivatives
Source: Pharmaceuticals (Basel). 2023 Dec 9;16(12):1709. doi: 10.3390/ph16121709 (PMC10747975; doi:10.3390/ph16121709)
Supplement: Supplementary file 1 [file pharmaceuticals-16-01709-s001.zip]

Archive with 1 entries (1 files):
- pharmaceuticals-2668748-supplementary.pdf
